# Supplementary material for: Genome-Wide Analysis of the KLF Gene Family in Chicken: Characterization and Expression Profile
Source: Animals (Basel). 2023 Apr 22;13(9):1429. doi: 10.3390/ani13091429 (PMC10177326; doi:10.3390/ani13091429)
Supplement: Supplementary file 1 [file animals-13-01429-s001.zip › Table S1.xlsx]

## Sheet: Sheet1
Gene	Primer name	Primer sequences	Tm (℃)
KLF2	KLF2-F	CCCCACGCAAAGAGGATGAA	60
	KLF2-R	GGGTTCGGGTTTGTCTGGTA
KLF3	KLF3-F	CATCTCCAGCAGCCCATCAT	60
	KLF3-R	GTCAGTCTTTGCTGGTTCGC
KLF4	KLF4-F	CCTCCATCTCCACCTTCACC	60
	KLF4-R	ATTTGCCCAACTCGTCCTCC
KLF5	KLF5-F	TGCCCATTGGTGTTACTCGG	60
	KLF5-R	GCACAGCGGTGAATAGCAGA
KLF6	KLF6-F	TCCCCATGTGCAGCATCTTC	60
	KLF6-R	CCGTTCCAACTCCAAACACG
KLF7	KLF7-F	TTTAATGGGTGCCGGAAGGT	60
	KLF7-R	CCGTGTGCTTTCTGTAATGCC
KLF8	KLF8-F	CACACCATCCCTTCCGTCAA	60
	KLF8-R	TCACGGAGCCAGTGTTCTTG
KLF9	KLF9-F	GACTCCGAGGTCTTTGTGATT	60
	KLF9-R	TTAGTTTCGCAGGTCTTCTTG
KLF10	KLF10-F	TGCGGTCAGCAGGCATCCA	60
	KLF10-R	GCACCACGGCAGTCACAA
KLF11	KLF11-F	GTGGAGGCGCTTGTTTGT	60
	KLF11-R	GGTCCTGGGCTTGGAGTAG
KLF12	KLF12-F	ACAAGGCGTCAGAGGAGG	60
	KLF12-R	TCGTCAGTTCGTCGGAGC
KLF13	KLF13-F	TTCAGAAATAAGAAAGGGTC	60
	KLF13-R	TGTGGATAATAGCACGACT
KLF15	KLF15-F	AGGTTCTCCAGGTCGGATGA	60
	KLF15-R	GCACCTTGACGTGTTTGGAC
β-action	β-action-F	CAGCCATCTTTCTTGGGTAT	60
	β-action-R	CTGTGATCTCCTTCTGCATCC
