# Supplementary material for: Genome-Wide Analysis of the KLF Gene Family in Chicken: Characterization and Expression Profile
Source: Animals (Basel). 2023 Apr 22;13(9):1429. doi: 10.3390/ani13091429 (PMC10177326; doi:10.3390/ani13091429)
Supplement: Supplementary file 1 [file animals-13-01429-s001.zip › Table S2.xls]

GO ID	Description	out (10)	All (11569)	pvalue	p.adjust	Genes
GO:0005654	nucleoplasm	9	2403	5.78600450592844e-06	0.000252442441956846	ENSGALG00000008501;ENSGALG00000016440;ENSGALG00000016926;ENSGALG00000016927;ENSGALG00000027374;ENSGALG00000033178;ENSGALG00000036133;ENSGALG00000037361;ENSGALG00000041717
GO:0031981	nuclear lumen	9	2677	1.4912790271695e-05	0.000252442441956846	ENSGALG00000008501;ENSGALG00000016440;ENSGALG00000016926;ENSGALG00000016927;ENSGALG00000027374;ENSGALG00000033178;ENSGALG00000036133;ENSGALG00000037361;ENSGALG00000041717
GO:0031974	membrane-enclosed lumen	9	2887	2.88479198664282e-05	0.000252442441956846	ENSGALG00000008501;ENSGALG00000016440;ENSGALG00000016926;ENSGALG00000016927;ENSGALG00000027374;ENSGALG00000033178;ENSGALG00000036133;ENSGALG00000037361;ENSGALG00000041717
GO:0043233	organelle lumen	9	2887	2.88479198664282e-05	0.000252442441956846	ENSGALG00000008501;ENSGALG00000016440;ENSGALG00000016926;ENSGALG00000016927;ENSGALG00000027374;ENSGALG00000033178;ENSGALG00000036133;ENSGALG00000037361;ENSGALG00000041717
GO:0070013	intracellular organelle lumen	9	2887	2.88479198664282e-05	0.000252442441956846	ENSGALG00000008501;ENSGALG00000016440;ENSGALG00000016926;ENSGALG00000016927;ENSGALG00000027374;ENSGALG00000033178;ENSGALG00000036133;ENSGALG00000037361;ENSGALG00000041717
GO:0044428	nuclear part	9	2973	3.72598257638361e-05	0.000252442441956846	ENSGALG00000008501;ENSGALG00000016440;ENSGALG00000016926;ENSGALG00000016927;ENSGALG00000027374;ENSGALG00000033178;ENSGALG00000036133;ENSGALG00000037361;ENSGALG00000041717
GO:0005634	nucleus	10	4207	4.01612975840436e-05	0.000252442441956846	ENSGALG00000008501;ENSGALG00000016440;ENSGALG00000016926;ENSGALG00000016927;ENSGALG00000027374;ENSGALG00000033178;ENSGALG00000036133;ENSGALG00000037361;ENSGALG00000037913;ENSGALG00000041717
GO:0043231	intracellular membrane-bounded organelle	10	6169	0.00185229275105589	0.0101876101308074	ENSGALG00000008501;ENSGALG00000016440;ENSGALG00000016926;ENSGALG00000016927;ENSGALG00000027374;ENSGALG00000033178;ENSGALG00000036133;ENSGALG00000037361;ENSGALG00000037913;ENSGALG00000041717
GO:0043227	membrane-bounded organelle	10	6556	0.00340516817325131	0.0156552138953805	ENSGALG00000008501;ENSGALG00000016440;ENSGALG00000016926;ENSGALG00000016927;ENSGALG00000027374;ENSGALG00000033178;ENSGALG00000036133;ENSGALG00000037361;ENSGALG00000037913;ENSGALG00000041717
GO:0005829	cytosol	6	2072	0.00355800315804101	0.0156552138953805	ENSGALG00000008501;ENSGALG00000016440;ENSGALG00000016926;ENSGALG00000027374;ENSGALG00000033178;ENSGALG00000037361
GO:0044446	intracellular organelle part	9	5155	0.00413428561878154	0.0165371424751262	ENSGALG00000008501;ENSGALG00000016440;ENSGALG00000016926;ENSGALG00000016927;ENSGALG00000027374;ENSGALG00000033178;ENSGALG00000036133;ENSGALG00000037361;ENSGALG00000041717
GO:0044422	organelle part	9	5328	0.00544061700191651	0.0199489290070272	ENSGALG00000008501;ENSGALG00000016440;ENSGALG00000016926;ENSGALG00000016927;ENSGALG00000027374;ENSGALG00000033178;ENSGALG00000036133;ENSGALG00000037361;ENSGALG00000041717
GO:0043229	intracellular organelle	10	7462	0.0124355164858197	0.0420894404135436	ENSGALG00000008501;ENSGALG00000016440;ENSGALG00000016926;ENSGALG00000016927;ENSGALG00000027374;ENSGALG00000033178;ENSGALG00000036133;ENSGALG00000037361;ENSGALG00000037913;ENSGALG00000041717
GO:0043226	organelle	10	7659	0.0161398501233189	0.0507252432447164	ENSGALG00000008501;ENSGALG00000016440;ENSGALG00000016926;ENSGALG00000016927;ENSGALG00000027374;ENSGALG00000033178;ENSGALG00000036133;ENSGALG00000037361;ENSGALG00000037913;ENSGALG00000041717
GO:0016235	aggresome	1	23	0.0197113959517483	0.057820094791795	ENSGALG00000037361
GO:0016234	inclusion body	1	46	0.0390724147960152	0.107449140689042	ENSGALG00000037361
GO:0005622	intracellular	10	8598	0.0513371907629815	0.125490910753955	ENSGALG00000008501;ENSGALG00000016440;ENSGALG00000016926;ENSGALG00000016927;ENSGALG00000027374;ENSGALG00000033178;ENSGALG00000036133;ENSGALG00000037361;ENSGALG00000037913;ENSGALG00000041717
GO:0044424	intracellular part	10	8598	0.0513371907629815	0.125490910753955	ENSGALG00000008501;ENSGALG00000016440;ENSGALG00000016926;ENSGALG00000016927;ENSGALG00000027374;ENSGALG00000033178;ENSGALG00000036133;ENSGALG00000037361;ENSGALG00000037913;ENSGALG00000041717
GO:0016604	nuclear body	2	487	0.0636165771863511	0.147322599799971	ENSGALG00000016440;ENSGALG00000036133
GO:0044444	cytoplasmic part	7	4983	0.0811957402806347	0.178630628617396	ENSGALG00000008501;ENSGALG00000016440;ENSGALG00000016926;ENSGALG00000016927;ENSGALG00000027374;ENSGALG00000033178;ENSGALG00000037361
GO:0005925	focal adhesion	1	116	0.0958983175237511	0.19099658919014	ENSGALG00000016440
GO:0005924	cell-substrate adherens junction	1	119	0.0982646616897478	0.19099658919014	ENSGALG00000016440
GO:0030055	cell-substrate junction	1	121	0.0998391261675733	0.19099658919014	ENSGALG00000016440
GO:0001650	fibrillar center	1	130	0.10689364302741	0.195971678883585	ENSGALG00000033178
GO:0044452	nucleolar part	1	149	0.121623363405785	0.214057119594181	ENSGALG00000033178
GO:0044451	nucleoplasm part	2	735	0.129313225997918	0.218837767073399	ENSGALG00000016440;ENSGALG00000036133
GO:0005912	adherens junction	1	184	0.148185904684087	0.241488140966661	ENSGALG00000016440
GO:0070161	anchoring junction	1	192	0.154154884224664	0.2422433894959	ENSGALG00000016440
GO:0016607	nuclear speck	1	242	0.190615872855966	0.281665161947493	ENSGALG00000036133
GO:0005667	transcription factor complex	1	244	0.192044428600563	0.281665161947493	ENSGALG00000016927
GO:0005623	cell	10	9927	0.216243181930445	0.297334375154361	ENSGALG00000008501;ENSGALG00000016440;ENSGALG00000016926;ENSGALG00000016927;ENSGALG00000027374;ENSGALG00000033178;ENSGALG00000036133;ENSGALG00000037361;ENSGALG00000037913;ENSGALG00000041717
GO:0044464	cell part	10	9927	0.216243181930445	0.297334375154361	ENSGALG00000008501;ENSGALG00000016440;ENSGALG00000016926;ENSGALG00000016927;ENSGALG00000027374;ENSGALG00000033178;ENSGALG00000036133;ENSGALG00000037361;ENSGALG00000037913;ENSGALG00000041717
GO:0005737	cytoplasm	7	6147	0.227985549648516	0.303980732864688	ENSGALG00000008501;ENSGALG00000016440;ENSGALG00000016926;ENSGALG00000016927;ENSGALG00000027374;ENSGALG00000033178;ENSGALG00000037361
GO:0030054	cell junction	1	470	0.339597469369607	0.439479078007727	ENSGALG00000016440
GO:0005730	nucleolus	1	587	0.406028183589288	0.510435430797962	ENSGALG00000033178
GO:0005794	Golgi apparatus	1	765	0.495608378653196	0.605743573909462	ENSGALG00000016927
GO:0012505	endomembrane system	1	2098	0.864909216110395	1	ENSGALG00000016927
GO:0005886	plasma membrane	1	2584	0.920248937223428	1	ENSGALG00000027374
GO:0071944	cell periphery	1	2697	0.929734316852283	1	ENSGALG00000027374
GO:0043228	non-membrane-bounded organelle	1	2780	0.936040984682224	1	ENSGALG00000033178
GO:0043232	intracellular non-membrane-bounded organelle	1	2780	0.936040984682224	1	ENSGALG00000033178
GO:0032991	protein-containing complex	1	3469	0.971740268760828	1	ENSGALG00000016927
GO:0016020	membrane	1	5039	0.996727579921249	1	ENSGALG00000027374
GO:0005575	cellular_component	10	11569	1	1	ENSGALG00000008501;ENSGALG00000016440;ENSGALG00000016926;ENSGALG00000016927;ENSGALG00000027374;ENSGALG00000033178;ENSGALG00000036133;ENSGALG00000037361;ENSGALG00000037913;ENSGALG00000041717
