# Supplementary material for: Genome-Wide Analysis of the KLF Gene Family in Chicken: Characterization and Expression Profile
Source: Animals (Basel). 2023 Apr 22;13(9):1429. doi: 10.3390/ani13091429 (PMC10177326; doi:10.3390/ani13091429)
Supplement: Supplementary file 1 [file animals-13-01429-s001.zip › Table S3.xls]

GO ID	Description	out (12)	All (12155)	pvalue	p.adjust	Genes
GO:0006357	regulation of transcription by RNA polymerase II	11	1328	2.75748726972945e-10	9.61527830854784e-08	ENSGALG00000003939;ENSGALG00000008501;ENSGALG00000016440;ENSGALG00000016926;ENSGALG00000016927;ENSGALG00000026590;ENSGALG00000033178;ENSGALG00000036133;ENSGALG00000037361;ENSGALG00000037913;ENSGALG00000041717
GO:0006366	transcription by RNA polymerase II	11	1379	4.1624581422285e-10	9.61527830854784e-08	ENSGALG00000003939;ENSGALG00000008501;ENSGALG00000016440;ENSGALG00000016926;ENSGALG00000016927;ENSGALG00000026590;ENSGALG00000033178;ENSGALG00000036133;ENSGALG00000037361;ENSGALG00000037913;ENSGALG00000041717
GO:0006355	regulation of transcription, DNA-templated	11	2002	2.41138980965146e-08	2.28924656280905e-06	ENSGALG00000003939;ENSGALG00000008501;ENSGALG00000016440;ENSGALG00000016926;ENSGALG00000016927;ENSGALG00000026590;ENSGALG00000033178;ENSGALG00000036133;ENSGALG00000037361;ENSGALG00000037913;ENSGALG00000041717
GO:1903506	regulation of nucleic acid-templated transcription	11	2004	2.43765526978548e-08	2.28924656280905e-06	ENSGALG00000003939;ENSGALG00000008501;ENSGALG00000016440;ENSGALG00000016926;ENSGALG00000016927;ENSGALG00000026590;ENSGALG00000033178;ENSGALG00000036133;ENSGALG00000037361;ENSGALG00000037913;ENSGALG00000041717
GO:2001141	regulation of RNA biosynthetic process	11	2007	2.47753957013966e-08	2.28924656280905e-06	ENSGALG00000003939;ENSGALG00000008501;ENSGALG00000016440;ENSGALG00000016926;ENSGALG00000016927;ENSGALG00000026590;ENSGALG00000033178;ENSGALG00000036133;ENSGALG00000037361;ENSGALG00000037913;ENSGALG00000041717
GO:0006351	transcription, DNA-templated	11	2103	4.11202202752781e-08	2.49996745515268e-06	ENSGALG00000003939;ENSGALG00000008501;ENSGALG00000016440;ENSGALG00000016926;ENSGALG00000016927;ENSGALG00000026590;ENSGALG00000033178;ENSGALG00000036133;ENSGALG00000037361;ENSGALG00000037913;ENSGALG00000041717
GO:0097659	nucleic acid-templated transcription	11	2105	4.15460268058555e-08	2.49996745515268e-06	ENSGALG00000003939;ENSGALG00000008501;ENSGALG00000016440;ENSGALG00000016926;ENSGALG00000016927;ENSGALG00000026590;ENSGALG00000033178;ENSGALG00000036133;ENSGALG00000037361;ENSGALG00000037913;ENSGALG00000041717
GO:0032774	RNA biosynthetic process	11	2113	4.32894797429035e-08	2.49996745515268e-06	ENSGALG00000003939;ENSGALG00000008501;ENSGALG00000016440;ENSGALG00000016926;ENSGALG00000016927;ENSGALG00000026590;ENSGALG00000033178;ENSGALG00000036133;ENSGALG00000037361;ENSGALG00000037913;ENSGALG00000041717
GO:0051252	regulation of RNA metabolic process	11	2178	6.01067044470448e-08	3.0854774949483e-06	ENSGALG00000003939;ENSGALG00000008501;ENSGALG00000016440;ENSGALG00000016926;ENSGALG00000016927;ENSGALG00000026590;ENSGALG00000033178;ENSGALG00000036133;ENSGALG00000037361;ENSGALG00000037913;ENSGALG00000041717
GO:2000112	regulation of cellular macromolecule biosynthetic process	11	2258	8.88162840756618e-08	3.95043671383552e-06	ENSGALG00000003939;ENSGALG00000008501;ENSGALG00000016440;ENSGALG00000016926;ENSGALG00000016927;ENSGALG00000026590;ENSGALG00000033178;ENSGALG00000036133;ENSGALG00000037361;ENSGALG00000037913;ENSGALG00000041717
GO:0010556	regulation of macromolecule biosynthetic process	11	2270	9.40580169960838e-08	3.95043671383552e-06	ENSGALG00000003939;ENSGALG00000008501;ENSGALG00000016440;ENSGALG00000016926;ENSGALG00000016927;ENSGALG00000026590;ENSGALG00000033178;ENSGALG00000036133;ENSGALG00000037361;ENSGALG00000037913;ENSGALG00000041717
GO:0019219	regulation of nucleobase-containing compound metabolic process	11	2355	1.39965188602205e-07	4.97414747186299e-06	ENSGALG00000003939;ENSGALG00000008501;ENSGALG00000016440;ENSGALG00000016926;ENSGALG00000016927;ENSGALG00000026590;ENSGALG00000033178;ENSGALG00000036133;ENSGALG00000037361;ENSGALG00000037913;ENSGALG00000041717
GO:0031326	regulation of cellular biosynthetic process	11	2355	1.39965188602205e-07	4.97414747186299e-06	ENSGALG00000003939;ENSGALG00000008501;ENSGALG00000016440;ENSGALG00000016926;ENSGALG00000016927;ENSGALG00000026590;ENSGALG00000033178;ENSGALG00000036133;ENSGALG00000037361;ENSGALG00000037913;ENSGALG00000041717
GO:0009889	regulation of biosynthetic process	11	2386	1.61209471887199e-07	5.31991257227758e-06	ENSGALG00000003939;ENSGALG00000008501;ENSGALG00000016440;ENSGALG00000016926;ENSGALG00000016927;ENSGALG00000026590;ENSGALG00000033178;ENSGALG00000036133;ENSGALG00000037361;ENSGALG00000037913;ENSGALG00000041717
GO:0034654	nucleobase-containing compound biosynthetic process	11	2437	2.02579175322267e-07	6.23943859992583e-06	ENSGALG00000003939;ENSGALG00000008501;ENSGALG00000016440;ENSGALG00000016926;ENSGALG00000016927;ENSGALG00000026590;ENSGALG00000033178;ENSGALG00000036133;ENSGALG00000037361;ENSGALG00000037913;ENSGALG00000041717
GO:0018130	heterocycle biosynthetic process	11	2489	2.54431787931171e-07	6.94459491453944e-06	ENSGALG00000003939;ENSGALG00000008501;ENSGALG00000016440;ENSGALG00000016926;ENSGALG00000016927;ENSGALG00000026590;ENSGALG00000033178;ENSGALG00000036133;ENSGALG00000037361;ENSGALG00000037913;ENSGALG00000041717
GO:0019438	aromatic compound biosynthetic process	11	2490	2.55537042309893e-07	6.94459491453944e-06	ENSGALG00000003939;ENSGALG00000008501;ENSGALG00000016440;ENSGALG00000016926;ENSGALG00000016927;ENSGALG00000026590;ENSGALG00000033178;ENSGALG00000036133;ENSGALG00000037361;ENSGALG00000037913;ENSGALG00000041717
GO:1901362	organic cyclic compound biosynthetic process	11	2560	3.44612882788568e-07	8.84506399157324e-06	ENSGALG00000003939;ENSGALG00000008501;ENSGALG00000016440;ENSGALG00000016926;ENSGALG00000016927;ENSGALG00000026590;ENSGALG00000033178;ENSGALG00000036133;ENSGALG00000037361;ENSGALG00000037913;ENSGALG00000041717
GO:0010468	regulation of gene expression	11	2579	3.73210322176257e-07	9.07490362344372e-06	ENSGALG00000003939;ENSGALG00000008501;ENSGALG00000016440;ENSGALG00000016926;ENSGALG00000016927;ENSGALG00000026590;ENSGALG00000033178;ENSGALG00000036133;ENSGALG00000037361;ENSGALG00000037913;ENSGALG00000041717
GO:0016070	RNA metabolic process	11	2828	1.00654834450659e-06	2.32512667581023e-05	ENSGALG00000003939;ENSGALG00000008501;ENSGALG00000016440;ENSGALG00000016926;ENSGALG00000016927;ENSGALG00000026590;ENSGALG00000033178;ENSGALG00000036133;ENSGALG00000037361;ENSGALG00000037913;ENSGALG00000041717
GO:0044271	cellular nitrogen compound biosynthetic process	11	2891	1.27539216927789e-06	2.49682347913211e-05	ENSGALG00000003939;ENSGALG00000008501;ENSGALG00000016440;ENSGALG00000016926;ENSGALG00000016927;ENSGALG00000026590;ENSGALG00000033178;ENSGALG00000036133;ENSGALG00000037361;ENSGALG00000037913;ENSGALG00000041717
GO:0034645	cellular macromolecule biosynthetic process	11	2898	1.30895169850086e-06	2.49682347913211e-05	ENSGALG00000003939;ENSGALG00000008501;ENSGALG00000016440;ENSGALG00000016926;ENSGALG00000016927;ENSGALG00000026590;ENSGALG00000033178;ENSGALG00000036133;ENSGALG00000037361;ENSGALG00000037913;ENSGALG00000041717
GO:0045892	negative regulation of transcription, DNA-templated	7	710	1.37866825163182e-06	2.49682347913211e-05	ENSGALG00000008501;ENSGALG00000016440;ENSGALG00000016926;ENSGALG00000016927;ENSGALG00000037361;ENSGALG00000037913;ENSGALG00000041717
GO:0009059	macromolecule biosynthetic process	11	2917	1.40410253930581e-06	2.49682347913211e-05	ENSGALG00000003939;ENSGALG00000008501;ENSGALG00000016440;ENSGALG00000016926;ENSGALG00000016927;ENSGALG00000026590;ENSGALG00000033178;ENSGALG00000036133;ENSGALG00000037361;ENSGALG00000037913;ENSGALG00000041717
GO:1902679	negative regulation of RNA biosynthetic process	7	712	1.40513875448993e-06	2.49682347913211e-05	ENSGALG00000008501;ENSGALG00000016440;ENSGALG00000016926;ENSGALG00000016927;ENSGALG00000037361;ENSGALG00000037913;ENSGALG00000041717
GO:1903507	negative regulation of nucleic acid-templated transcription	7	712	1.40513875448993e-06	2.49682347913211e-05	ENSGALG00000008501;ENSGALG00000016440;ENSGALG00000016926;ENSGALG00000016927;ENSGALG00000037361;ENSGALG00000037913;ENSGALG00000041717
GO:0045944	positive regulation of transcription by RNA polymerase II	7	753	2.05061308870013e-06	3.50882684066467e-05	ENSGALG00000008501;ENSGALG00000016926;ENSGALG00000016927;ENSGALG00000026590;ENSGALG00000033178;ENSGALG00000036133;ENSGALG00000037913
GO:0051253	negative regulation of RNA metabolic process	7	775	2.48972245762675e-06	4.10804205508414e-05	ENSGALG00000008501;ENSGALG00000016440;ENSGALG00000016926;ENSGALG00000016927;ENSGALG00000037361;ENSGALG00000037913;ENSGALG00000041717
GO:0000122	negative regulation of transcription by RNA polymerase II	6	498	3.43579228548449e-06	5.47357253756494e-05	ENSGALG00000008501;ENSGALG00000016440;ENSGALG00000016926;ENSGALG00000016927;ENSGALG00000037361;ENSGALG00000041717
GO:2000113	negative regulation of cellular macromolecule biosynthetic process	7	820	3.63874570874435e-06	5.5169030952475e-05	ENSGALG00000008501;ENSGALG00000016440;ENSGALG00000016926;ENSGALG00000016927;ENSGALG00000037361;ENSGALG00000037913;ENSGALG00000041717
GO:0090304	nucleic acid metabolic process	11	3196	3.73776509563226e-06	5.5169030952475e-05	ENSGALG00000003939;ENSGALG00000008501;ENSGALG00000016440;ENSGALG00000016926;ENSGALG00000016927;ENSGALG00000026590;ENSGALG00000033178;ENSGALG00000036133;ENSGALG00000037361;ENSGALG00000037913;ENSGALG00000041717
GO:0010558	negative regulation of macromolecule biosynthetic process	7	826	3.82123158112381e-06	5.5169030952475e-05	ENSGALG00000008501;ENSGALG00000016440;ENSGALG00000016926;ENSGALG00000016927;ENSGALG00000037361;ENSGALG00000037913;ENSGALG00000041717
GO:0045934	negative regulation of nucleobase-containing compound metabolic process	7	852	4.7038268100614e-06	6.58535753408595e-05	ENSGALG00000008501;ENSGALG00000016440;ENSGALG00000016926;ENSGALG00000016927;ENSGALG00000037361;ENSGALG00000037913;ENSGALG00000041717
GO:0031327	negative regulation of cellular biosynthetic process	7	862	5.08617117104136e-06	6.91120906182678e-05	ENSGALG00000008501;ENSGALG00000016440;ENSGALG00000016926;ENSGALG00000016927;ENSGALG00000037361;ENSGALG00000037913;ENSGALG00000041717
GO:0010467	gene expression	11	3300	5.26399140708626e-06	6.94846865735386e-05	ENSGALG00000003939;ENSGALG00000008501;ENSGALG00000016440;ENSGALG00000016926;ENSGALG00000016927;ENSGALG00000026590;ENSGALG00000033178;ENSGALG00000036133;ENSGALG00000037361;ENSGALG00000037913;ENSGALG00000041717
GO:0009890	negative regulation of biosynthetic process	7	871	5.45234204983682e-06	6.99717229729058e-05	ENSGALG00000008501;ENSGALG00000016440;ENSGALG00000016926;ENSGALG00000016927;ENSGALG00000037361;ENSGALG00000037913;ENSGALG00000041717
GO:0051172	negative regulation of nitrogen compound metabolic process	8	1330	6.65006554643712e-06	8.30359535798365e-05	ENSGALG00000008501;ENSGALG00000016440;ENSGALG00000016926;ENSGALG00000016927;ENSGALG00000036133;ENSGALG00000037361;ENSGALG00000037913;ENSGALG00000041717
GO:0051171	regulation of nitrogen compound metabolic process	11	3399	7.21767113902434e-06	8.77516859534012e-05	ENSGALG00000003939;ENSGALG00000008501;ENSGALG00000016440;ENSGALG00000016926;ENSGALG00000016927;ENSGALG00000026590;ENSGALG00000033178;ENSGALG00000036133;ENSGALG00000037361;ENSGALG00000037913;ENSGALG00000041717
GO:0080090	regulation of primary metabolic process	11	3480	9.27870564267965e-06	0.000109916974536359	ENSGALG00000003939;ENSGALG00000008501;ENSGALG00000016440;ENSGALG00000016926;ENSGALG00000016927;ENSGALG00000026590;ENSGALG00000033178;ENSGALG00000036133;ENSGALG00000037361;ENSGALG00000037913;ENSGALG00000041717
GO:0044249	cellular biosynthetic process	11	3499	9.83313041844368e-06	0.000113572656333024	ENSGALG00000003939;ENSGALG00000008501;ENSGALG00000016440;ENSGALG00000016926;ENSGALG00000016927;ENSGALG00000026590;ENSGALG00000033178;ENSGALG00000036133;ENSGALG00000037361;ENSGALG00000037913;ENSGALG00000041717
GO:1901576	organic substance biosynthetic process	11	3549	1.14377395940661e-05	0.00011759529459681	ENSGALG00000003939;ENSGALG00000008501;ENSGALG00000016440;ENSGALG00000016926;ENSGALG00000016927;ENSGALG00000026590;ENSGALG00000033178;ENSGALG00000036133;ENSGALG00000037361;ENSGALG00000037913;ENSGALG00000041717
GO:0031324	negative regulation of cellular metabolic process	8	1432	1.163756850254e-05	0.00011759529459681	ENSGALG00000008501;ENSGALG00000016440;ENSGALG00000016926;ENSGALG00000016927;ENSGALG00000036133;ENSGALG00000037361;ENSGALG00000037913;ENSGALG00000041717
GO:0060255	regulation of macromolecule metabolic process	11	3555	1.16453570118117e-05	0.00011759529459681	ENSGALG00000003939;ENSGALG00000008501;ENSGALG00000016440;ENSGALG00000016926;ENSGALG00000016927;ENSGALG00000026590;ENSGALG00000033178;ENSGALG00000036133;ENSGALG00000037361;ENSGALG00000037913;ENSGALG00000041717
GO:0045893	positive regulation of transcription, DNA-templated	7	977	1.17271311876989e-05	0.00011759529459681	ENSGALG00000008501;ENSGALG00000016926;ENSGALG00000016927;ENSGALG00000026590;ENSGALG00000033178;ENSGALG00000036133;ENSGALG00000037913
GO:1903508	positive regulation of nucleic acid-templated transcription	7	977	1.17271311876989e-05	0.00011759529459681	ENSGALG00000008501;ENSGALG00000016926;ENSGALG00000016927;ENSGALG00000026590;ENSGALG00000033178;ENSGALG00000036133;ENSGALG00000037913
GO:1902680	positive regulation of RNA biosynthetic process	7	978	1.18071233190248e-05	0.00011759529459681	ENSGALG00000008501;ENSGALG00000016926;ENSGALG00000016927;ENSGALG00000026590;ENSGALG00000033178;ENSGALG00000036133;ENSGALG00000037913
GO:0006139	nucleobase-containing compound metabolic process	11	3564	1.1963157675433e-05	0.00011759529459681	ENSGALG00000003939;ENSGALG00000008501;ENSGALG00000016440;ENSGALG00000016926;ENSGALG00000016927;ENSGALG00000026590;ENSGALG00000033178;ENSGALG00000036133;ENSGALG00000037361;ENSGALG00000037913;ENSGALG00000041717
GO:0031323	regulation of cellular metabolic process	11	3586	1.27731757368048e-05	0.000122941816466746	ENSGALG00000003939;ENSGALG00000008501;ENSGALG00000016440;ENSGALG00000016926;ENSGALG00000016927;ENSGALG00000026590;ENSGALG00000033178;ENSGALG00000036133;ENSGALG00000037361;ENSGALG00000037913;ENSGALG00000041717
GO:0009058	biosynthetic process	11	3600	1.33140502246014e-05	0.000123075461081946	ENSGALG00000003939;ENSGALG00000008501;ENSGALG00000016440;ENSGALG00000016926;ENSGALG00000016927;ENSGALG00000026590;ENSGALG00000033178;ENSGALG00000036133;ENSGALG00000037361;ENSGALG00000037913;ENSGALG00000041717
GO:0048523	negative regulation of cellular process	10	2726	1.33198550954487e-05	0.000123075461081946	ENSGALG00000008501;ENSGALG00000016440;ENSGALG00000016926;ENSGALG00000016927;ENSGALG00000026590;ENSGALG00000027374;ENSGALG00000036133;ENSGALG00000037361;ENSGALG00000037913;ENSGALG00000041717
GO:0010605	negative regulation of macromolecule metabolic process	8	1482	1.50770489153193e-05	0.000135794437491311	ENSGALG00000008501;ENSGALG00000016440;ENSGALG00000016926;ENSGALG00000016927;ENSGALG00000036133;ENSGALG00000037361;ENSGALG00000037913;ENSGALG00000041717
GO:0046483	heterocycle metabolic process	11	3647	1.52842224016194e-05	0.000135794437491311	ENSGALG00000003939;ENSGALG00000008501;ENSGALG00000016440;ENSGALG00000016926;ENSGALG00000016927;ENSGALG00000026590;ENSGALG00000033178;ENSGALG00000036133;ENSGALG00000037361;ENSGALG00000037913;ENSGALG00000041717
GO:0010629	negative regulation of gene expression	7	1029	1.65422796320694e-05	0.000144198739434266	ENSGALG00000008501;ENSGALG00000016440;ENSGALG00000016926;ENSGALG00000016927;ENSGALG00000037361;ENSGALG00000037913;ENSGALG00000041717
GO:0006725	cellular aromatic compound metabolic process	11	3682	1.69180257026287e-05	0.000144743108789156	ENSGALG00000003939;ENSGALG00000008501;ENSGALG00000016440;ENSGALG00000016926;ENSGALG00000016927;ENSGALG00000026590;ENSGALG00000033178;ENSGALG00000036133;ENSGALG00000037361;ENSGALG00000037913;ENSGALG00000041717
GO:0051254	positive regulation of RNA metabolic process	7	1041	1.78619755583394e-05	0.000150040594690051	ENSGALG00000008501;ENSGALG00000016926;ENSGALG00000016927;ENSGALG00000026590;ENSGALG00000033178;ENSGALG00000036133;ENSGALG00000037913
GO:1901360	organic cyclic compound metabolic process	11	3791	2.3064036669839e-05	0.000190278302526171	ENSGALG00000003939;ENSGALG00000008501;ENSGALG00000016440;ENSGALG00000016926;ENSGALG00000016927;ENSGALG00000026590;ENSGALG00000033178;ENSGALG00000036133;ENSGALG00000037361;ENSGALG00000037913;ENSGALG00000041717
GO:0010557	positive regulation of macromolecule biosynthetic process	7	1107	2.68048588618829e-05	0.000217260434985788	ENSGALG00000008501;ENSGALG00000016926;ENSGALG00000016927;ENSGALG00000026590;ENSGALG00000033178;ENSGALG00000036133;ENSGALG00000037913
GO:0019222	regulation of metabolic process	11	3857	2.76987219793855e-05	0.000220634647490967	ENSGALG00000003939;ENSGALG00000008501;ENSGALG00000016440;ENSGALG00000016926;ENSGALG00000016927;ENSGALG00000026590;ENSGALG00000033178;ENSGALG00000036133;ENSGALG00000037361;ENSGALG00000037913;ENSGALG00000041717
GO:0009892	negative regulation of metabolic process	8	1627	3.0387251021211e-05	0.000237947626640669	ENSGALG00000008501;ENSGALG00000016440;ENSGALG00000016926;ENSGALG00000016927;ENSGALG00000036133;ENSGALG00000037361;ENSGALG00000037913;ENSGALG00000041717
GO:0031328	positive regulation of cellular biosynthetic process	7	1150	3.44430828565608e-05	0.000261163904717044	ENSGALG00000008501;ENSGALG00000016926;ENSGALG00000016927;ENSGALG00000026590;ENSGALG00000033178;ENSGALG00000036133;ENSGALG00000037913
GO:0048519	negative regulation of biological process	10	3014	3.44826800600427e-05	0.000261163904717044	ENSGALG00000008501;ENSGALG00000016440;ENSGALG00000016926;ENSGALG00000016927;ENSGALG00000026590;ENSGALG00000027374;ENSGALG00000036133;ENSGALG00000037361;ENSGALG00000037913;ENSGALG00000041717
GO:0045935	positive regulation of nucleobase-containing compound metabolic process	7	1155	3.54387514967271e-05	0.000264075857927225	ENSGALG00000008501;ENSGALG00000016926;ENSGALG00000016927;ENSGALG00000026590;ENSGALG00000033178;ENSGALG00000036133;ENSGALG00000037913
GO:0009891	positive regulation of biosynthetic process	7	1165	3.75023928787724e-05	0.000275017547777664	ENSGALG00000008501;ENSGALG00000016926;ENSGALG00000016927;ENSGALG00000026590;ENSGALG00000033178;ENSGALG00000036133;ENSGALG00000037913
GO:0034641	cellular nitrogen compound metabolic process	11	4033	4.44312048139369e-05	0.000320737759750607	ENSGALG00000003939;ENSGALG00000008501;ENSGALG00000016440;ENSGALG00000016926;ENSGALG00000016927;ENSGALG00000026590;ENSGALG00000033178;ENSGALG00000036133;ENSGALG00000037361;ENSGALG00000037913;ENSGALG00000041717
GO:0010628	positive regulation of gene expression	7	1251	5.9771046610033e-05	0.00042483420821285	ENSGALG00000008501;ENSGALG00000016926;ENSGALG00000016927;ENSGALG00000026590;ENSGALG00000033178;ENSGALG00000036133;ENSGALG00000037913
GO:0044260	cellular macromolecule metabolic process	11	5154	0.00058129415953171	0.00406905911672197	ENSGALG00000003939;ENSGALG00000008501;ENSGALG00000016440;ENSGALG00000016926;ENSGALG00000016927;ENSGALG00000026590;ENSGALG00000033178;ENSGALG00000036133;ENSGALG00000037361;ENSGALG00000037913;ENSGALG00000041717
GO:0050794	regulation of cellular process	12	6567	0.000615653315597627	0.00424525122098662	ENSGALG00000003939;ENSGALG00000008501;ENSGALG00000016440;ENSGALG00000016926;ENSGALG00000016927;ENSGALG00000026590;ENSGALG00000027374;ENSGALG00000033178;ENSGALG00000036133;ENSGALG00000037361;ENSGALG00000037913;ENSGALG00000041717
GO:0051173	positive regulation of nitrogen compound metabolic process	7	1878	0.000802668360171474	0.00545342327057678	ENSGALG00000008501;ENSGALG00000016926;ENSGALG00000016927;ENSGALG00000026590;ENSGALG00000033178;ENSGALG00000036133;ENSGALG00000037913
GO:0061586	positive regulation of transcription by transcription factor localization	1	1	0.000987248046071643	0.00642406475049435	ENSGALG00000016927
GO:0071387	cellular response to cortisol stimulus	1	1	0.000987248046071643	0.00642406475049435	ENSGALG00000027374
GO:0099156	cell-cell signaling via exosome	1	1	0.000987248046071643	0.00642406475049435	ENSGALG00000016927
GO:0031325	positive regulation of cellular metabolic process	7	1969	0.00107720714110084	0.00691207915539705	ENSGALG00000008501;ENSGALG00000016926;ENSGALG00000016927;ENSGALG00000026590;ENSGALG00000033178;ENSGALG00000036133;ENSGALG00000037913
GO:0010604	positive regulation of macromolecule metabolic process	7	1979	0.00111153676465921	0.00703465733250078	ENSGALG00000008501;ENSGALG00000016926;ENSGALG00000016927;ENSGALG00000026590;ENSGALG00000033178;ENSGALG00000036133;ENSGALG00000037913
GO:0050789	regulation of biological process	12	6965	0.00124805916821988	0.00779193696915654	ENSGALG00000003939;ENSGALG00000008501;ENSGALG00000016440;ENSGALG00000016926;ENSGALG00000016927;ENSGALG00000026590;ENSGALG00000027374;ENSGALG00000033178;ENSGALG00000036133;ENSGALG00000037361;ENSGALG00000037913;ENSGALG00000041717
GO:0001678	cellular glucose homeostasis	2	65	0.00179536772152156	0.0109324700678212	ENSGALG00000008501;ENSGALG00000036133
GO:0009893	positive regulation of metabolic process	7	2140	0.00179841498951171	0.0109324700678212	ENSGALG00000008501;ENSGALG00000016926;ENSGALG00000016927;ENSGALG00000026590;ENSGALG00000033178;ENSGALG00000036133;ENSGALG00000037913
GO:0065007	biological regulation	12	7420	0.00266858607400708	0.0160115164440425	ENSGALG00000003939;ENSGALG00000008501;ENSGALG00000016440;ENSGALG00000016926;ENSGALG00000016927;ENSGALG00000026590;ENSGALG00000027374;ENSGALG00000033178;ENSGALG00000036133;ENSGALG00000037361;ENSGALG00000037913;ENSGALG00000041717
GO:0014901	satellite cell activation involved in skeletal muscle regeneration	1	3	0.00295906434146653	0.0170885965719692	ENSGALG00000016927
GO:0051414	response to cortisol	1	3	0.00295906434146653	0.0170885965719692	ENSGALG00000027374
GO:1904178	negative regulation of adipose tissue development	1	3	0.00295906434146653	0.0170885965719692	ENSGALG00000008501
GO:0043170	macromolecule metabolic process	11	6093	0.0032448100010668	0.0185074348208995	ENSGALG00000003939;ENSGALG00000008501;ENSGALG00000016440;ENSGALG00000016926;ENSGALG00000016927;ENSGALG00000026590;ENSGALG00000033178;ENSGALG00000036133;ENSGALG00000037361;ENSGALG00000037913;ENSGALG00000041717
GO:0048522	positive regulation of cellular process	8	3195	0.00390175958394685	0.0219513124823485	ENSGALG00000008501;ENSGALG00000016440;ENSGALG00000016926;ENSGALG00000016927;ENSGALG00000026590;ENSGALG00000033178;ENSGALG00000036133;ENSGALG00000037913
GO:0061179	negative regulation of insulin secretion involved in cellular response to glucose stimulus	1	4	0.00394363406068166	0.0219513124823485	ENSGALG00000008501
GO:0030855	epithelial cell differentiation	3	353	0.00439565450859076	0.0241760997972492	ENSGALG00000008501;ENSGALG00000016927;ENSGALG00000036133
GO:0032534	regulation of microvillus assembly	1	5	0.00492731247326272	0.026469980961016	ENSGALG00000016927
GO:1904177	regulation of adipose tissue development	1	5	0.00492731247326272	0.026469980961016	ENSGALG00000008501
GO:0008285	negative regulation of cell proliferation	3	373	0.00513040158633003	0.0272442015274077	ENSGALG00000016440;ENSGALG00000026590;ENSGALG00000027374
GO:0045637	regulation of myeloid cell differentiation	2	115	0.00550498033275919	0.0289011467469857	ENSGALG00000026590;ENSGALG00000037913
GO:0007623	circadian rhythm	2	119	0.00588341815387326	0.0296789820055588	ENSGALG00000027374;ENSGALG00000037913
GO:0014719	skeletal muscle satellite cell activation	1	6	0.00591010031279526	0.0296789820055588	ENSGALG00000016927
GO:0014908	myotube differentiation involved in skeletal muscle regeneration	1	6	0.00591010031279526	0.0296789820055588	ENSGALG00000016927
GO:0045647	negative regulation of erythrocyte differentiation	1	6	0.00591010031279526	0.0296789820055588	ENSGALG00000026590
GO:0033500	carbohydrate homeostasis	2	125	0.00647297624255516	0.0318139896176647	ENSGALG00000008501;ENSGALG00000036133
GO:0042593	glucose homeostasis	2	125	0.00647297624255516	0.0318139896176647	ENSGALG00000008501;ENSGALG00000036133
GO:0006807	nitrogen compound metabolic process	11	6537	0.0066023404676957	0.0321082241692149	ENSGALG00000003939;ENSGALG00000008501;ENSGALG00000016440;ENSGALG00000016926;ENSGALG00000016927;ENSGALG00000026590;ENSGALG00000033178;ENSGALG00000036133;ENSGALG00000037361;ENSGALG00000037913;ENSGALG00000041717
GO:0032530	regulation of microvillus organization	1	9	0.00885312772081037	0.0416076598541008	ENSGALG00000016927
GO:0097066	response to thyroid hormone	1	9	0.00885312772081037	0.0416076598541008	ENSGALG00000027374
GO:0097067	cellular response to thyroid hormone stimulus	1	9	0.00885312772081037	0.0416076598541008	ENSGALG00000027374
GO:0048518	positive regulation of biological process	8	3614	0.00891592711159303	0.0416076598541008	ENSGALG00000008501;ENSGALG00000016440;ENSGALG00000016926;ENSGALG00000016927;ENSGALG00000026590;ENSGALG00000033178;ENSGALG00000036133;ENSGALG00000037913
GO:0044237	cellular metabolic process	11	6781	0.00952444822076331	0.04367837109646	ENSGALG00000003939;ENSGALG00000008501;ENSGALG00000016440;ENSGALG00000016926;ENSGALG00000016927;ENSGALG00000026590;ENSGALG00000033178;ENSGALG00000036133;ENSGALG00000037361;ENSGALG00000037913;ENSGALG00000041717
GO:0048511	rhythmic process	2	153	0.00956406223829183	0.04367837109646	ENSGALG00000027374;ENSGALG00000037913
GO:0000083	regulation of transcription involved in G1/S transition of mitotic cell cycle	1	10	0.00983236059314252	0.04367837109646	ENSGALG00000016440
GO:0010839	negative regulation of keratinocyte proliferation	1	10	0.00983236059314252	0.04367837109646	ENSGALG00000027374
GO:0060576	intestinal epithelial cell development	1	10	0.00983236059314252	0.04367837109646	ENSGALG00000016927
GO:0003299	muscle hypertrophy in response to stress	1	11	0.0108107065522098	0.0458215268543206	ENSGALG00000036133
GO:0014816	skeletal muscle satellite cell differentiation	1	11	0.0108107065522098	0.0458215268543206	ENSGALG00000016927
GO:0014887	cardiac muscle adaptation	1	11	0.0108107065522098	0.0458215268543206	ENSGALG00000036133
GO:0014898	cardiac muscle hypertrophy in response to stress	1	11	0.0108107065522098	0.0458215268543206	ENSGALG00000036133
GO:0030033	microvillus assembly	1	11	0.0108107065522098	0.0458215268543206	ENSGALG00000016927
GO:0044238	primary metabolic process	11	6893	0.0112094082055785	0.0470795144634299	ENSGALG00000003939;ENSGALG00000008501;ENSGALG00000016440;ENSGALG00000016926;ENSGALG00000016927;ENSGALG00000026590;ENSGALG00000033178;ENSGALG00000036133;ENSGALG00000037361;ENSGALG00000037913;ENSGALG00000041717
GO:2000757	negative regulation of peptidyl-lysine acetylation	1	12	0.0117881663283443	0.0490642598531089	ENSGALG00000036133
GO:0045672	positive regulation of osteoclast differentiation	1	13	0.0127647406513345	0.0512809580949264	ENSGALG00000037913
GO:0061318	renal filtration cell differentiation	1	13	0.0127647406513345	0.0512809580949264	ENSGALG00000036133
GO:0072112	glomerular visceral epithelial cell differentiation	1	13	0.0127647406513345	0.0512809580949264	ENSGALG00000036133
GO:1901984	negative regulation of protein acetylation	1	13	0.0127647406513345	0.0512809580949264	ENSGALG00000036133
GO:0045595	regulation of cell differentiation	4	1010	0.0136451179775978	0.0542570835529687	ENSGALG00000008501;ENSGALG00000016927;ENSGALG00000026590;ENSGALG00000037913
GO:0072311	glomerular epithelial cell differentiation	1	14	0.0137404302504271	0.0542570835529687	ENSGALG00000036133
GO:0060575	intestinal epithelial cell differentiation	1	15	0.0147152358543309	0.0571297391991669	ENSGALG00000016927
GO:0072010	glomerular epithelium development	1	15	0.0147152358543309	0.0571297391991669	ENSGALG00000036133
GO:0032528	microvillus organization	1	16	0.0156891581912124	0.0604032590361678	ENSGALG00000016927
GO:0071704	organic substance metabolic process	11	7188	0.0169557237337244	0.0647400360742203	ENSGALG00000003939;ENSGALG00000008501;ENSGALG00000016440;ENSGALG00000016926;ENSGALG00000016927;ENSGALG00000026590;ENSGALG00000033178;ENSGALG00000036133;ENSGALG00000037361;ENSGALG00000037913;ENSGALG00000041717
GO:0071385	cellular response to glucocorticoid stimulus	1	18	0.0176343559738821	0.0667792824584715	ENSGALG00000027374
GO:1903706	regulation of hemopoiesis	2	213	0.0179699643744751	0.0674969393577847	ENSGALG00000026590;ENSGALG00000037913
GO:0046676	negative regulation of insulin secretion	1	19	0.0186056328733064	0.0693209869957061	ENSGALG00000008501
GO:0009888	tissue development	4	1122	0.0195455849669964	0.0722404820380185	ENSGALG00000008501;ENSGALG00000016927;ENSGALG00000036133;ENSGALG00000037913
GO:0014888	striated muscle adaptation	1	21	0.020545546318385	0.0747404913314478	ENSGALG00000036133
GO:0071384	cellular response to corticosteroid stimulus	1	21	0.020545546318385	0.0747404913314478	ENSGALG00000027374
GO:0010837	regulation of keratinocyte proliferation	1	22	0.0215141843144439	0.0770507996377757	ENSGALG00000027374
GO:0043403	skeletal muscle tissue regeneration	1	22	0.0215141843144439	0.0770507996377757	ENSGALG00000016927
GO:0030099	myeloid cell differentiation	2	237	0.0219676944073522	0.0780698062784363	ENSGALG00000026590;ENSGALG00000037913
GO:0090278	negative regulation of peptide hormone secretion	1	23	0.0224819441255564	0.0792874670687561	ENSGALG00000008501
GO:0046326	positive regulation of glucose import	1	24	0.0234488264755803	0.0820708926645312	ENSGALG00000036133
GO:0010828	positive regulation of glucose transmembrane transport	1	26	0.0253799616851121	0.0875040470038941	ENSGALG00000036133
GO:0060612	adipose tissue development	1	26	0.0253799616851121	0.0875040470038941	ENSGALG00000008501
GO:1901700	response to oxygen-containing compound	3	679	0.0261429485904099	0.0894669796205138	ENSGALG00000008501;ENSGALG00000027374;ENSGALG00000036133
GO:0061178	regulation of insulin secretion involved in cellular response to glucose stimulus	1	27	0.0263442159896539	0.0894928513766183	ENSGALG00000008501
GO:0060429	epithelium development	3	683	0.0265482902167788	0.0895278108040279	ENSGALG00000008501;ENSGALG00000016927;ENSGALG00000036133
GO:0048513	animal organ development	5	1901	0.0282117797285564	0.0937851477425654	ENSGALG00000008501;ENSGALG00000016927;ENSGALG00000026590;ENSGALG00000036133;ENSGALG00000037913
GO:0051384	response to glucocorticoid	1	29	0.0282701016068476	0.0937851477425654	ENSGALG00000027374
GO:0002763	positive regulation of myeloid leukocyte differentiation	1	30	0.0292317343613191	0.0937851477425654	ENSGALG00000037913
GO:0003300	cardiac muscle hypertrophy	1	30	0.0292317343613191	0.0937851477425654	ENSGALG00000036133
GO:0043616	keratinocyte proliferation	1	30	0.0292317343613191	0.0937851477425654	ENSGALG00000027374
GO:0046888	negative regulation of hormone secretion	1	30	0.0292317343613191	0.0937851477425654	ENSGALG00000008501
GO:1902895	positive regulation of pri-miRNA transcription by RNA polymerase II	1	30	0.0292317343613191	0.0937851477425654	ENSGALG00000016927
GO:0008152	metabolic process	11	7618	0.0298649537456759	0.0951559215896707	ENSGALG00000003939;ENSGALG00000008501;ENSGALG00000016440;ENSGALG00000016926;ENSGALG00000016927;ENSGALG00000026590;ENSGALG00000033178;ENSGALG00000036133;ENSGALG00000037361;ENSGALG00000037913;ENSGALG00000041717
GO:0035850	epithelial cell differentiation involved in kidney development	1	31	0.0301924947066929	0.0953139146589057	ENSGALG00000036133
GO:0031960	response to corticosteroid	1	32	0.0311523833625428	0.0953139146589057	ENSGALG00000027374
GO:0035019	somatic stem cell population maintenance	1	32	0.0311523833625428	0.0953139146589057	ENSGALG00000037913
GO:0035773	insulin secretion involved in cellular response to glucose stimulus	1	32	0.0311523833625428	0.0953139146589057	ENSGALG00000008501
GO:0045646	regulation of erythrocyte differentiation	1	32	0.0311523833625428	0.0953139146589057	ENSGALG00000026590
GO:0045670	regulation of osteoclast differentiation	1	32	0.0311523833625428	0.0953139146589057	ENSGALG00000037913
GO:0014896	muscle hypertrophy	1	33	0.0321114010479053	0.096334203143716	ENSGALG00000036133
GO:0014897	striated muscle hypertrophy	1	33	0.0321114010479053	0.096334203143716	ENSGALG00000036133
GO:0046324	regulation of glucose import	1	33	0.0321114010479053	0.096334203143716	ENSGALG00000036133
GO:0042246	tissue regeneration	1	35	0.0340268263806519	0.101421895405556	ENSGALG00000016927
GO:0045604	regulation of epidermal cell differentiation	1	36	0.0349832354634426	0.103604197334042	ENSGALG00000008501
GO:0061614	pri-miRNA transcription by RNA polymerase II	1	37	0.0359387764465632	0.104924559569608	ENSGALG00000016927
GO:1902893	regulation of pri-miRNA transcription by RNA polymerase II	1	37	0.0359387764465632	0.104924559569608	ENSGALG00000016927
GO:0007267	cell-cell signaling	3	769	0.0361104003713587	0.104924559569608	ENSGALG00000008501;ENSGALG00000016927;ENSGALG00000036133
GO:0032835	glomerulus development	1	38	0.0368934500463852	0.105214653835987	ENSGALG00000036133
GO:0061005	cell differentiation involved in kidney development	1	38	0.0368934500463852	0.105214653835987	ENSGALG00000036133
GO:2000756	regulation of peptidyl-lysine acetylation	1	38	0.0368934500463852	0.105214653835987	ENSGALG00000036133
GO:0050709	negative regulation of protein secretion	1	40	0.0388001979589613	0.109973567221105	ENSGALG00000008501
GO:0010827	regulation of glucose transmembrane transport	1	41	0.0397522737017998	0.111306366365039	ENSGALG00000036133
GO:0045600	positive regulation of fat cell differentiation	1	41	0.0397522737017998	0.111306366365039	ENSGALG00000016927
GO:0046323	glucose import	1	42	0.0407034849215108	0.112604850501425	ENSGALG00000036133
GO:1901655	cellular response to ketone	1	42	0.0407034849215108	0.112604850501425	ENSGALG00000027374
GO:0043500	muscle adaptation	1	43	0.0416538323318084	0.114548038912473	ENSGALG00000036133
GO:1901983	regulation of protein acetylation	1	44	0.0426033166458796	0.116465871540807	ENSGALG00000036133
GO:0002792	negative regulation of peptide secretion	1	45	0.0435519385763762	0.117666641065999	ENSGALG00000008501
GO:0045638	negative regulation of myeloid cell differentiation	1	45	0.0435519385763762	0.117666641065999	ENSGALG00000026590
GO:0097306	cellular response to alcohol	1	46	0.044499698835425	0.119528260825386	ENSGALG00000027374
GO:0009725	response to hormone	2	351	0.0453326598298253	0.121061785210285	ENSGALG00000027374;ENSGALG00000036133
GO:0002066	columnar/cuboidal epithelial cell development	1	48	0.0463926371850336	0.123180450456813	ENSGALG00000016927
GO:0010033	response to organic substance	4	1463	0.0467740036296408	0.123483369582252	ENSGALG00000008501;ENSGALG00000016927;ENSGALG00000027374;ENSGALG00000036133
GO:0030154	cell differentiation	5	2179	0.0480899992956633	0.125316558820677	ENSGALG00000008501;ENSGALG00000016927;ENSGALG00000026590;ENSGALG00000036133;ENSGALG00000037913
GO:0045682	regulation of epidermis development	1	50	0.0482821373811265	0.125316558820677	ENSGALG00000008501
GO:0071333	cellular response to glucose stimulus	1	50	0.0482821373811265	0.125316558820677	ENSGALG00000008501
GO:0050793	regulation of developmental process	4	1492	0.0497806280792714	0.128053650591014	ENSGALG00000008501;ENSGALG00000016927;ENSGALG00000026590;ENSGALG00000037913
GO:0071326	cellular response to monosaccharide stimulus	1	52	0.0501682051016743	0.128053650591014	ENSGALG00000008501
GO:0071331	cellular response to hexose stimulus	1	52	0.0501682051016743	0.128053650591014	ENSGALG00000008501
GO:0042127	regulation of cell proliferation	3	878	0.0505482042387156	0.128314672298278	ENSGALG00000016440;ENSGALG00000026590;ENSGALG00000027374
GO:1904659	glucose transmembrane transport	1	54	0.0520508460162051	0.130720708713512	ENSGALG00000036133
GO:0055082	cellular chemical homeostasis	2	379	0.0520619272798404	0.130720708713512	ENSGALG00000008501;ENSGALG00000036133
GO:0008645	hexose transmembrane transport	1	55	0.052990883190638	0.132333989373377	ENSGALG00000036133
GO:0071322	cellular response to carbohydrate stimulus	1	56	0.0539300657858209	0.133955324693813	ENSGALG00000008501
GO:0015749	monosaccharide transmembrane transport	1	57	0.0548683945080757	0.135557209961128	ENSGALG00000036133
GO:0034219	carbohydrate transmembrane transport	1	58	0.0558058700632017	0.137139957282974	ENSGALG00000036133
GO:0035914	skeletal muscle cell differentiation	1	59	0.0567424931564676	0.138703872160254	ENSGALG00000016927
GO:0030316	osteoclast differentiation	1	60	0.0576782644926221	0.139514964374824	ENSGALG00000037913
GO:0045639	positive regulation of myeloid cell differentiation	1	60	0.0576782644926221	0.139514964374824	ENSGALG00000037913
GO:1901654	response to ketone	1	61	0.0586131847758866	0.140786305233392	ENSGALG00000027374
GO:0048869	cellular developmental process	5	2298	0.0588133266451183	0.140786305233392	ENSGALG00000008501;ENSGALG00000016927;ENSGALG00000026590;ENSGALG00000036133;ENSGALG00000037913
GO:0002761	regulation of myeloid leukocyte differentiation	1	62	0.0595472547099605	0.14180841070104	ENSGALG00000037913
GO:0031099	regeneration	1	64	0.0614128463427108	0.145501205181192	ENSGALG00000016927
GO:0014902	myotube differentiation	1	65	0.0623443694461668	0.146954585123108	ENSGALG00000016927
GO:0048813	dendrite morphogenesis	1	67	0.0642048737352701	0.150571835866471	ENSGALG00000008501
GO:0019725	cellular homeostasis	2	430	0.0651951749682039	0.152122074925809	ENSGALG00000008501;ENSGALG00000036133
GO:0097305	response to alcohol	1	70	0.066989285882822	0.155522864712883	ENSGALG00000027374
GO:0009749	response to glucose	1	71	0.0679157342543075	0.156104822017364	ENSGALG00000008501
GO:1903531	negative regulation of secretion by cell	1	71	0.0679157342543075	0.156104822017364	ENSGALG00000008501
GO:0009746	response to hexose	1	73	0.0697661016723747	0.158778024495749	ENSGALG00000008501
GO:0034284	response to monosaccharide	1	73	0.0697661016723747	0.158778024495749	ENSGALG00000008501
GO:0042592	homeostatic process	3	1005	0.0705605021397993	0.159798784257781	ENSGALG00000008501;ENSGALG00000026590;ENSGALG00000036133
GO:0051224	negative regulation of protein transport	1	75	0.0716131013076793	0.160080251390892	ENSGALG00000008501
GO:0008643	carbohydrate transport	1	76	0.0725353399487638	0.160080251390892	ENSGALG00000036133
GO:1990830	cellular response to leukemia inhibitory factor	1	76	0.0725353399487638	0.160080251390892	ENSGALG00000016927
GO:0030218	erythrocyte differentiation	1	77	0.073456738733483	0.160080251390892	ENSGALG00000026590
GO:0030282	bone mineralization	1	77	0.073456738733483	0.160080251390892	ENSGALG00000037913
GO:0048565	digestive tract development	1	77	0.073456738733483	0.160080251390892	ENSGALG00000016927
GO:0050796	regulation of insulin secretion	1	77	0.073456738733483	0.160080251390892	ENSGALG00000008501
GO:1990823	response to leukemia inhibitory factor	1	77	0.073456738733483	0.160080251390892	ENSGALG00000016927
GO:0009743	response to carbohydrate	1	79	0.0752970195147442	0.161051958406536	ENSGALG00000008501
GO:0050680	negative regulation of epithelial cell proliferation	1	79	0.0752970195147442	0.161051958406536	ENSGALG00000027374
GO:1903707	negative regulation of hemopoiesis	1	79	0.0752970195147442	0.161051958406536	ENSGALG00000026590
GO:1904950	negative regulation of establishment of protein localization	1	79	0.0752970195147442	0.161051958406536	ENSGALG00000008501
GO:0051048	negative regulation of secretion	1	80	0.076215902900453	0.162266115852577	ENSGALG00000008501
GO:0055123	digestive system development	1	81	0.0771339492081297	0.163467360248422	ENSGALG00000016927
GO:0072009	nephron epithelium development	1	82	0.0780511591310638	0.164655869947724	ENSGALG00000036133
GO:0045598	regulation of fat cell differentiation	1	83	0.0789675333620276	0.165831820060258	ENSGALG00000016927
GO:0034101	erythrocyte homeostasis	1	84	0.0798830725932779	0.166995382525314	ENSGALG00000026590
GO:0008283	cell proliferation	3	1062	0.0806146826398587	0.167392704989453	ENSGALG00000016440;ENSGALG00000026590;ENSGALG00000027374
GO:1902107	positive regulation of leukocyte differentiation	1	85	0.0807977775165543	0.167392704989453	ENSGALG00000037913
GO:0030856	regulation of epithelial cell differentiation	1	88	0.0835368933482162	0.172294842530696	ENSGALG00000008501
GO:0002065	columnar/cuboidal epithelial cell differentiation	1	91	0.086268525261292	0.17711402651084	ENSGALG00000016927
GO:0030097	hemopoiesis	2	506	0.0866401947866881	0.17711402651084	ENSGALG00000026590;ENSGALG00000037913
GO:1901701	cellular response to oxygen-containing compound	2	512	0.0884193610125387	0.179954822853713	ENSGALG00000008501;ENSGALG00000027374
GO:0090276	regulation of peptide hormone secretion	1	94	0.0889926918493602	0.180327296642125	ENSGALG00000008501
GO:0000082	G1/S transition of mitotic cell cycle	1	98	0.0926133332981828	0.185412025863243	ENSGALG00000016440
GO:0031214	biomineral tissue development	1	98	0.0926133332981828	0.185412025863243	ENSGALG00000037913
GO:0048534	hematopoietic or lymphoid organ development	2	529	0.0935234950651734	0.185412025863243	ENSGALG00000026590;ENSGALG00000037913
GO:0048731	system development	5	2616	0.0944141921155249	0.185412025863243	ENSGALG00000008501;ENSGALG00000016927;ENSGALG00000026590;ENSGALG00000036133;ENSGALG00000037913
GO:0030073	insulin secretion	1	100	0.0944187032169297	0.185412025863243	ENSGALG00000008501
GO:0072006	nephron development	1	100	0.0944187032169297	0.185412025863243	ENSGALG00000036133
GO:0009267	cellular response to starvation	1	101	0.0953201528694716	0.185412025863243	ENSGALG00000037913
GO:0018394	peptidyl-lysine acetylation	1	101	0.0953201528694716	0.185412025863243	ENSGALG00000036133
GO:0009913	epidermal cell differentiation	1	102	0.0962207798949871	0.185412025863243	ENSGALG00000008501
GO:0034764	positive regulation of transmembrane transport	1	102	0.0962207798949871	0.185412025863243	ENSGALG00000036133
GO:0071383	cellular response to steroid hormone stimulus	1	102	0.0962207798949871	0.185412025863243	ENSGALG00000027374
GO:0002262	myeloid cell homeostasis	1	103	0.0971205849759845	0.185412025863243	ENSGALG00000026590
GO:0019827	stem cell population maintenance	1	103	0.0971205849759845	0.185412025863243	ENSGALG00000037913
GO:0120032	regulation of plasma membrane bounded cell projection assembly	1	103	0.0971205849759845	0.185412025863243	ENSGALG00000016927
GO:0072073	kidney epithelium development	1	104	0.0980195687944619	0.185772326011145	ENSGALG00000036133
GO:2000026	regulation of multicellular organismal development	3	1157	0.0987696608336752	0.185772326011145	ENSGALG00000008501;ENSGALG00000026590;ENSGALG00000037913
GO:0060491	regulation of cell projection assembly	1	105	0.0989177320319086	0.185772326011145	ENSGALG00000016927
GO:0098727	maintenance of cell number	1	105	0.0989177320319086	0.185772326011145	ENSGALG00000037913
GO:0042594	response to starvation	1	107	0.10071159948712	0.188375542360524	ENSGALG00000037913
GO:0045597	positive regulation of cell differentiation	2	555	0.101503225859009	0.189090686882508	ENSGALG00000016927;ENSGALG00000037913
GO:0007519	skeletal muscle tissue development	1	109	0.102502192783359	0.189424052263648	ENSGALG00000016927
GO:0044843	cell cycle G1/S phase transition	1	109	0.102502192783359	0.189424052263648	ENSGALG00000016440
GO:0051093	negative regulation of developmental process	2	563	0.103998927175859	0.191424320140427	ENSGALG00000008501;ENSGALG00000026590
GO:0002520	immune system development	2	566	0.104939561823997	0.192389196677327	ENSGALG00000026590;ENSGALG00000037913
GO:0060538	skeletal muscle organ development	1	113	0.106073578625247	0.193699578359147	ENSGALG00000016927
GO:1903708	positive regulation of hemopoiesis	1	115	0.107854382013779	0.196176080670732	ENSGALG00000037913
GO:0032868	response to insulin	1	117	0.109631932929124	0.198627266718648	ENSGALG00000036133
GO:0006473	protein acetylation	1	119	0.111406236772491	0.200271133808914	ENSGALG00000036133
GO:0031669	cellular response to nutrient levels	1	119	0.111406236772491	0.200271133808914	ENSGALG00000037913
GO:0010001	glial cell differentiation	1	122	0.114061616072859	0.203461261102938	ENSGALG00000036133
GO:0016358	dendrite development	1	122	0.114061616072859	0.203461261102938	ENSGALG00000008501
GO:0046883	regulation of hormone secretion	1	124	0.115827825813609	0.20487099835805	ENSGALG00000008501
GO:0048545	response to steroid hormone	1	124	0.115827825813609	0.20487099835805	ENSGALG00000027374
GO:0048878	chemical homeostasis	2	602	0.116420957904751	0.20487099835805	ENSGALG00000008501;ENSGALG00000036133
GO:0071310	cellular response to organic substance	3	1243	0.116625698199496	0.20487099835805	ENSGALG00000008501;ENSGALG00000016927;ENSGALG00000027374
GO:0030072	peptide hormone secretion	1	126	0.117590807323098	0.205783912815421	ENSGALG00000008501
GO:0002573	myeloid leukocyte differentiation	1	127	0.118471089167983	0.206542049794747	ENSGALG00000037913
GO:0007411	axon guidance	1	130	0.121107107100107	0.21034392285808	ENSGALG00000008501
GO:0031668	cellular response to extracellular stimulus	1	131	0.121984172772855	0.211009373479362	ENSGALG00000037913
GO:0050708	regulation of protein secretion	1	132	0.122860436073481	0.211009373479362	ENSGALG00000008501
GO:0097485	neuron projection guidance	1	132	0.122860436073481	0.211009373479362	ENSGALG00000008501
GO:0007275	multicellular organism development	5	2854	0.127776671087494	0.2186400816386	ENSGALG00000008501;ENSGALG00000016927;ENSGALG00000026590;ENSGALG00000036133;ENSGALG00000037913
GO:0002064	epithelial cell development	1	143	0.132446566329689	0.225794515292679	ENSGALG00000016927
GO:0051241	negative regulation of multicellular organismal process	2	655	0.133923167353141	0.227472438665998	ENSGALG00000008501;ENSGALG00000026590
GO:0002791	regulation of peptide secretion	1	147	0.135908553548904	0.229999090621222	ENSGALG00000008501
GO:0043434	response to peptide hormone	1	149	0.137634793992798	0.231949968864956	ENSGALG00000036133
GO:1902105	regulation of leukocyte differentiation	1	150	0.138496728231685	0.231949968864956	ENSGALG00000037913
GO:0045444	fat cell differentiation	1	151	0.139357872693261	0.231949968864956	ENSGALG00000016927
GO:0043543	protein acylation	1	152	0.140218228035454	0.231949968864956	ENSGALG00000036133
GO:0042221	response to chemical	4	2110	0.140262307232403	0.231949968864956	ENSGALG00000008501;ENSGALG00000016927;ENSGALG00000027374;ENSGALG00000036133
GO:0035690	cellular response to drug	1	153	0.141077794915698	0.231949968864956	ENSGALG00000027374
GO:0042063	gliogenesis	1	153	0.141077794915698	0.231949968864956	ENSGALG00000036133
GO:0051146	striated muscle cell differentiation	1	153	0.141077794915698	0.231949968864956	ENSGALG00000016927
GO:0071496	cellular response to external stimulus	1	157	0.144508190948649	0.236747461766935	ENSGALG00000037913
GO:0046879	hormone secretion	1	160	0.147072741263965	0.240097549342586	ENSGALG00000008501
GO:0008544	epidermis development	1	162	0.148778524283254	0.242027035981913	ENSGALG00000008501
GO:0009914	hormone transport	1	167	0.153029309726937	0.248068565241561	ENSGALG00000008501
GO:0061448	connective tissue development	1	172	0.157260628661294	0.254036400145168	ENSGALG00000008501
GO:0009306	protein secretion	1	178	0.162312629724566	0.261283745410277	ENSGALG00000008501
GO:0048872	homeostasis of number of cells	1	180	0.163990450870052	0.263068014937375	ENSGALG00000026590
GO:0031667	response to nutrient levels	1	182	0.165665191004158	0.264345770152054	ENSGALG00000037913
GO:0009987	cellular process	12	10466	0.165931327584622	0.264345770152054	ENSGALG00000003939;ENSGALG00000008501;ENSGALG00000016440;ENSGALG00000016926;ENSGALG00000016927;ENSGALG00000026590;ENSGALG00000027374;ENSGALG00000033178;ENSGALG00000036133;ENSGALG00000037361;ENSGALG00000037913;ENSGALG00000041717
GO:1901652	response to peptide	1	188	0.170670976741897	0.27042388338426	ENSGALG00000036133
GO:0009719	response to endogenous stimulus	2	763	0.171411899519981	0.27042388338426	ENSGALG00000027374;ENSGALG00000036133
GO:0001822	kidney development	1	189	0.171502592709065	0.27042388338426	ENSGALG00000036133
GO:0002682	regulation of immune system process	2	770	0.173911995480662	0.273290278612469	ENSGALG00000026590;ENSGALG00000037913
GO:0009991	response to extracellular stimulus	1	194	0.175649218106335	0.275084538186871	ENSGALG00000037913
GO:0007517	muscle organ development	1	197	0.178128052752128	0.277969772526698	ENSGALG00000016927
GO:0003012	muscle system process	1	199	0.179776811209276	0.277969772526698	ENSGALG00000036133
GO:0072001	renal system development	1	199	0.179776811209276	0.277969772526698	ENSGALG00000036133
GO:0048856	anatomical structure development	5	3166	0.179898186115763	0.277969772526698	ENSGALG00000008501;ENSGALG00000016927;ENSGALG00000026590;ENSGALG00000036133;ENSGALG00000037913
GO:0002790	peptide secretion	1	201	0.181422537214155	0.279390707309799	ENSGALG00000008501
GO:0050678	regulation of epithelial cell proliferation	1	203	0.183065235837967	0.28098385035595	ENSGALG00000027374
GO:0042692	muscle cell differentiation	1	206	0.185523618508654	0.283814277321186	ENSGALG00000016927
GO:0051094	positive regulation of developmental process	2	806	0.186881936633691	0.284948695461271	ENSGALG00000016927;ENSGALG00000037913
GO:0030111	regulation of Wnt signaling pathway	1	213	0.191233495199273	0.290232001695282	ENSGALG00000036133
GO:0070887	cellular response to chemical stimulus	3	1557	0.191603377742556	0.290232001695282	ENSGALG00000008501;ENSGALG00000016927;ENSGALG00000027374
GO:0042060	wound healing	1	215	0.192858135605131	0.291177969443041	ENSGALG00000016927
GO:0120036	plasma membrane bounded cell projection organization	2	833	0.196721875427706	0.296043994943322	ENSGALG00000008501;ENSGALG00000016927
GO:0018205	peptidyl-lysine modification	1	223	0.199326826336634	0.298774362782115	ENSGALG00000036133
GO:0001655	urogenital system development	1	224	0.20013206251531	0.298774362782115	ENSGALG00000036133
GO:0014706	striated muscle tissue development	1	225	0.200936556292011	0.298774362782115	ENSGALG00000016927
GO:0030030	cell projection organization	2	845	0.201123001786229	0.298774362782115	ENSGALG00000008501;ENSGALG00000016927
GO:0002683	negative regulation of immune system process	1	231	0.2057479633266	0.304665253387465	ENSGALG00000026590
GO:0023061	signal release	1	233	0.207345854611802	0.306050430768858	ENSGALG00000008501
GO:0044772	mitotic cell cycle phase transition	1	234	0.208143694717879	0.306249639998917	ENSGALG00000016440
GO:0071407	cellular response to organic cyclic compound	1	237	0.210532800305629	0.307991788907359	ENSGALG00000027374
GO:0001503	ossification	1	238	0.211327699315223	0.307991788907359	ENSGALG00000037913
GO:0051051	negative regulation of transport	1	238	0.211327699315223	0.307991788907359	ENSGALG00000008501
GO:0060537	muscle tissue development	1	240	0.21291529675294	0.309329770754271	ENSGALG00000016927
GO:0051049	regulation of transport	2	884	0.215531627286704	0.311310651036973	ENSGALG00000008501;ENSGALG00000036133
GO:0071396	cellular response to lipid	1	244	0.216081706527331	0.311310651036973	ENSGALG00000027374
GO:0032502	developmental process	5	3358	0.216300257538676	0.311310651036973	ENSGALG00000008501;ENSGALG00000016927;ENSGALG00000026590;ENSGALG00000036133;ENSGALG00000037913
GO:0050673	epithelial cell proliferation	1	248	0.219236435574778	0.314556624955116	ENSGALG00000027374
GO:0034762	regulation of transmembrane transport	1	249	0.220023297317711	0.314708245699017	ENSGALG00000036133
GO:0007409	axonogenesis	1	252	0.222379523080803	0.31709672735596	ENSGALG00000008501
GO:0009611	response to wounding	1	262	0.230186566190083	0.326215317729504	ENSGALG00000016927
GO:0044770	cell cycle phase transition	1	262	0.230186566190083	0.326215317729504	ENSGALG00000016440
GO:0022008	neurogenesis	2	927	0.231576997244537	0.326413319547854	ENSGALG00000008501;ENSGALG00000036133
GO:0010817	regulation of hormone levels	1	264	0.231739326432243	0.326413319547854	ENSGALG00000008501
GO:0061564	axon development	1	269	0.235608674815239	0.330854734846931	ENSGALG00000008501
GO:0016055	Wnt signaling pathway	1	272	0.237921700716203	0.333090381002684	ENSGALG00000036133
GO:0051223	regulation of protein transport	1	273	0.238691282437267	0.333158225033285	ENSGALG00000008501
GO:0198738	cell-cell signaling by wnt	1	275	0.240228309111878	0.334293610872554	ENSGALG00000036133
GO:1903530	regulation of secretion by cell	1	278	0.242528516193085	0.336481004448065	ENSGALG00000008501
GO:0051239	regulation of multicellular organismal process	3	1753	0.244413777587568	0.338081333070229	ENSGALG00000008501;ENSGALG00000026590;ENSGALG00000037913
GO:0070201	regulation of establishment of protein localization	1	290	0.251665653904177	0.346040274118244	ENSGALG00000008501
GO:0090087	regulation of peptide transport	1	290	0.251665653904177	0.346040274118244	ENSGALG00000008501
GO:0001525	angiogenesis	1	293	0.253934095990918	0.348123300735323	ENSGALG00000016927
GO:0032870	cellular response to hormone stimulus	1	301	0.259952494005581	0.355319681155558	ENSGALG00000027374
GO:1905114	cell surface receptor signaling pathway involved in cell-cell signaling	1	305	0.262944974114647	0.358269552808101	ENSGALG00000036133
GO:0051046	regulation of secretion	1	306	0.263691358950987	0.358269552808101	ENSGALG00000008501
GO:0043065	positive regulation of apoptotic process	1	307	0.26443705088217	0.358269552808101	ENSGALG00000016440
GO:0043068	positive regulation of programmed cell death	1	309	0.265926358367937	0.359188129714202	ENSGALG00000016440
GO:0014070	response to organic cyclic compound	1	310	0.266669975090847	0.359188129714202	ENSGALG00000027374
GO:0048667	cell morphogenesis involved in neuron differentiation	1	318	0.272594097328609	0.366100212109934	ENSGALG00000008501
GO:0002521	leukocyte differentiation	1	320	0.274068257109857	0.367013144303634	ENSGALG00000037913
GO:0120031	plasma membrane bounded cell projection assembly	1	322	0.275539677859166	0.367917142112528	ENSGALG00000016927
GO:0006935	chemotaxis	1	324	0.277008364203866	0.368812288940018	ENSGALG00000008501
GO:0033993	response to lipid	1	327	0.279206276817239	0.36951756884272	ENSGALG00000027374
GO:0042330	taxis	1	327	0.279206276817239	0.36951756884272	ENSGALG00000008501
GO:0030031	cell projection assembly	1	328	0.279937552153576	0.36951756884272	ENSGALG00000016927
GO:0010942	positive regulation of cell death	1	330	0.281398062978096	0.370387194005357	ENSGALG00000016440
GO:0120035	regulation of plasma membrane bounded cell projection organization	1	338	0.287212992507934	0.376967052666663	ENSGALG00000016927
GO:0048812	neuron projection morphogenesis	1	342	0.290104253132192	0.379551775655664	ENSGALG00000008501
GO:0031344	regulation of cell projection organization	1	343	0.290825386541353	0.379551775655664	ENSGALG00000016927
GO:0031400	negative regulation of protein modification process	1	346	0.292984759682359	0.381292842178168	ENSGALG00000036133
GO:0120039	plasma membrane bounded cell projection morphogenesis	1	352	0.297285435160543	0.385646901592891	ENSGALG00000008501
GO:0048858	cell projection morphogenesis	1	353	0.297999878503598	0.385646901592891	ENSGALG00000008501
GO:0048514	blood vessel morphogenesis	1	358	0.30156211809315	0.389166755751495	ENSGALG00000016927
GO:0061061	muscle structure development	1	360	0.302982368451922	0.389910457450663	ENSGALG00000016927
GO:0032990	cell part morphogenesis	1	368	0.308636936620802	0.396084068663363	ENSGALG00000008501
GO:0006950	response to stress	3	1984	0.310342664044201	0.397169835979005	ENSGALG00000016927;ENSGALG00000036133;ENSGALG00000037913
GO:0048589	developmental growth	1	384	0.319820122247128	0.408168222315395	ENSGALG00000016927
GO:0042493	response to drug	1	386	0.321206299197304	0.408808017160206	ENSGALG00000027374
GO:0071345	cellular response to cytokine stimulus	1	392	0.325349307676689	0.412038297374188	ENSGALG00000016927
GO:0032501	multicellular organismal process	5	3867	0.325528092081339	0.412038297374188	ENSGALG00000008501;ENSGALG00000016927;ENSGALG00000026590;ENSGALG00000036133;ENSGALG00000037913
GO:0045596	negative regulation of cell differentiation	1	395	0.327412107761257	0.413290693403554	ENSGALG00000026590
GO:0010243	response to organonitrogen compound	1	403	0.332884675291707	0.419053732928525	ENSGALG00000036133
GO:0009605	response to external stimulus	2	1211	0.339311614056116	0.425983602429146	ENSGALG00000008501;ENSGALG00000037913
GO:0032940	secretion by cell	1	415	0.341017028848065	0.426964410102456	ENSGALG00000008501
GO:0001568	blood vessel development	1	418	0.343035867292278	0.42833127213252	ENSGALG00000016927
GO:0048468	cell development	2	1226	0.344992371286328	0.429360486149135	ENSGALG00000008501;ENSGALG00000016927
GO:0034097	response to cytokine	1	422	0.345718833003199	0.429360486149135	ENSGALG00000016927
GO:0000904	cell morphogenesis involved in differentiation	1	428	0.349724453642566	0.43317077099964	ENSGALG00000008501
GO:0071702	organic substance transport	2	1241	0.350664664754481	0.433173997637888	ENSGALG00000008501;ENSGALG00000036133
GO:1903047	mitotic cell cycle process	1	432	0.352382365311638	0.434118515302027	ENSGALG00000016440
GO:0007399	nervous system development	2	1248	0.35330857522416	0.434118515302027	ENSGALG00000008501;ENSGALG00000036133
GO:1901698	response to nitrogen compound	1	439	0.357009760289196	0.437502677065275	ENSGALG00000036133
GO:0001944	vasculature development	1	442	0.358983635326165	0.437600104276222	ENSGALG00000016927
GO:0072358	cardiovascular system development	1	442	0.358983635326165	0.437600104276222	ENSGALG00000016927
GO:0051050	positive regulation of transport	1	444	0.360296464505921	0.438044648951936	ENSGALG00000036133
GO:0065008	regulation of biological quality	3	2177	0.366994637132991	0.445017119043154	ENSGALG00000008501;ENSGALG00000026590;ENSGALG00000036133
GO:0002376	immune system process	2	1321	0.380736531066032	0.460471930242164	ENSGALG00000026590;ENSGALG00000037913
GO:0046903	secretion	1	490	0.389819620489238	0.470226278501379	ENSGALG00000008501
GO:0032880	regulation of protein localization	1	500	0.396070080417282	0.476521815502043	ENSGALG00000008501
GO:0008104	protein localization	2	1373	0.400078338356339	0.480094006027607	ENSGALG00000008501;ENSGALG00000016927
GO:0040007	growth	1	515	0.405335786268604	0.485142832269676	ENSGALG00000016927
GO:0031175	neuron projection development	1	518	0.407173216243408	0.485557874664637	ENSGALG00000008501
GO:0035239	tube morphogenesis	1	519	0.407784535432639	0.485557874664637	ENSGALG00000016927
GO:0060341	regulation of cellular localization	1	526	0.412047616184888	0.488836663124587	ENSGALG00000008501
GO:0000278	mitotic cell cycle	1	527	0.412654326014262	0.488836663124587	ENSGALG00000016440
GO:0032269	negative regulation of cellular protein metabolic process	1	544	0.422880981483349	0.499670111113317	ENSGALG00000036133
GO:0001775	cell activation	1	555	0.429410975093433	0.506091506360117	ENSGALG00000016927
GO:0051716	cellular response to stimulus	5	4324	0.433388332146518	0.509479413363082	ENSGALG00000008501;ENSGALG00000016927;ENSGALG00000027374;ENSGALG00000036133;ENSGALG00000037913
GO:0002684	positive regulation of immune system process	1	572	0.439369668722416	0.515199966877554	ENSGALG00000037913
GO:0051248	negative regulation of protein metabolic process	1	578	0.442846285454969	0.517961984506824	ENSGALG00000036133
GO:0032879	regulation of localization	2	1500	0.446422428712175	0.520826166830871	ENSGALG00000008501;ENSGALG00000036133
GO:0000902	cell morphogenesis	1	591	0.450311259020394	0.52403980268872	ENSGALG00000008501
GO:0044087	regulation of cellular component biogenesis	1	599	0.454859401543145	0.528002621891791	ENSGALG00000016927
GO:0048666	neuron development	1	606	0.458810701442728	0.531254496407369	ENSGALG00000008501
GO:0072359	circulatory system development	1	640	0.477631958837883	0.550932487809671	ENSGALG00000016927
GO:0035295	tube development	1	643	0.479263508028056	0.550932487809671	ENSGALG00000016927
GO:0009653	anatomical structure morphogenesis	2	1593	0.479382814068156	0.550932487809671	ENSGALG00000008501;ENSGALG00000016927
GO:0033036	macromolecule localization	2	1598	0.481128556971696	0.551566732806262	ENSGALG00000008501;ENSGALG00000016927
GO:0032989	cellular component morphogenesis	1	654	0.485205971767455	0.554864254842981	ENSGALG00000008501
GO:0051641	cellular localization	2	1621	0.489122583669623	0.557962058408311	ENSGALG00000008501;ENSGALG00000016927
GO:0048646	anatomical structure formation involved in morphogenesis	1	675	0.496378393998458	0.564844379377556	ENSGALG00000016927
GO:0071495	cellular response to endogenous stimulus	1	710	0.514506275739066	0.584034150838939	ENSGALG00000027374
GO:0018193	peptidyl-amino acid modification	1	720	0.519574675754904	0.588341912251876	ENSGALG00000036133
GO:0022402	cell cycle process	1	737	0.52807977081572	0.596510645762501	ENSGALG00000016440
GO:0007154	cell communication	4	3742	0.531598791171177	0.599021076880693	ENSGALG00000008501;ENSGALG00000016927;ENSGALG00000036133;ENSGALG00000037913
GO:0042981	regulation of apoptotic process	1	767	0.542752842788958	0.610101735689778	ENSGALG00000016440
GO:0030182	neuron differentiation	1	778	0.548027330405089	0.614535501570755	ENSGALG00000008501
GO:0043067	regulation of programmed cell death	1	783	0.550406337364394	0.615708784170339	ENSGALG00000016440
GO:0015031	protein transport	1	788	0.552773860637541	0.615902766652388	ENSGALG00000008501
GO:0010648	negative regulation of cell communication	1	789	0.553245991689916	0.615902766652388	ENSGALG00000008501
GO:0023057	negative regulation of signaling	1	792	0.554659644888011	0.615992201774666	ENSGALG00000008501
GO:0015833	peptide transport	1	823	0.569029190225324	0.630435217947481	ENSGALG00000008501
GO:0042886	amide transport	1	841	0.577176485663699	0.637931905207247	ENSGALG00000008501
GO:0010941	regulation of cell death	1	853	0.582529316910573	0.642311561844116	ENSGALG00000016440
GO:0045184	establishment of protein localization	1	864	0.587381435925318	0.643359071713821	ENSGALG00000008501
GO:0048699	generation of neurons	1	864	0.587381435925318	0.643359071713821	ENSGALG00000008501
GO:0010646	regulation of cell communication	2	1922	0.587656987582755	0.643359071713821	ENSGALG00000008501;ENSGALG00000036133
GO:0023051	regulation of signaling	2	1938	0.592554168237675	0.647186822046823	ENSGALG00000008501;ENSGALG00000036133
GO:0006915	apoptotic process	1	924	0.612949680689596	0.667883850185361	ENSGALG00000016440
GO:0050896	response to stimulus	5	5093	0.614837779204539	0.668364832923523	ENSGALG00000008501;ENSGALG00000016927;ENSGALG00000027374;ENSGALG00000036133;ENSGALG00000037913
GO:0048585	negative regulation of response to stimulus	1	941	0.61992522012643	0.669543062057856	ENSGALG00000008501
GO:0003008	system process	1	944	0.621144167271763	0.669543062057856	ENSGALG00000036133
GO:0007049	cell cycle	1	948	0.622763855904949	0.669543062057856	ENSGALG00000016440
GO:0012501	programmed cell death	1	948	0.622763855904949	0.669543062057856	ENSGALG00000016440
GO:0055085	transmembrane transport	1	949	0.623167785032203	0.669543062057856	ENSGALG00000036133
GO:0051240	positive regulation of multicellular organismal process	1	971	0.631954534578563	0.677408341009967	ENSGALG00000037913
GO:0071705	nitrogen compound transport	1	1005	0.645165238861439	0.689968380449039	ENSGALG00000008501
GO:0008219	cell death	1	1030	0.654600102012994	0.698441679284073	ENSGALG00000016440
GO:0034613	cellular protein localization	1	1042	0.659046653664866	0.700624546376695	ENSGALG00000016927
GO:0070727	cellular macromolecule localization	1	1047	0.660883847509925	0.700624546376695	ENSGALG00000016927
GO:0040011	locomotion	1	1051	0.662347063992242	0.700624546376695	ENSGALG00000008501
GO:0031399	regulation of protein modification process	1	1052	0.662711962698302	0.700624546376695	ENSGALG00000036133
GO:0033554	cellular response to stress	1	1091	0.676664224823021	0.713741716594145	ENSGALG00000037913
GO:0051649	establishment of localization in cell	1	1131	0.690422918128036	0.724948699206852	ENSGALG00000008501
GO:0048583	regulation of response to stimulus	2	2288	0.690427332577954	0.724948699206852	ENSGALG00000008501;ENSGALG00000036133
GO:0006928	movement of cell or subcellular component	1	1198	0.712271834309871	0.746189540705579	ENSGALG00000008501
GO:0023052	signaling	3	3708	0.759252178312851	0.793607480498952	ENSGALG00000008501;ENSGALG00000016927;ENSGALG00000036133
GO:0032268	regulation of cellular protein metabolic process	1	1459	0.784585323772034	0.818235710118916	ENSGALG00000036133
GO:0051179	localization	3	3865	0.788008251461252	0.819954531925897	ENSGALG00000008501;ENSGALG00000016927;ENSGALG00000036133
GO:0051128	regulation of cellular component organization	1	1487	0.791259075329624	0.821486950117497	ENSGALG00000016927
GO:0006810	transport	2	2767	0.795697438982357	0.824242638587105	ENSGALG00000008501;ENSGALG00000036133
GO:0007166	cell surface receptor signaling pathway	1	1547	0.804926424901073	0.831937378756814	ENSGALG00000036133
GO:0051246	regulation of protein metabolic process	1	1557	0.807122867265311	0.832345456867352	ENSGALG00000036133
GO:0051234	establishment of localization	2	2875	0.815107713278611	0.838707713885787	ENSGALG00000008501;ENSGALG00000036133
GO:0022607	cellular component assembly	1	1680	0.832347375078538	0.854543305080632	ENSGALG00000016927
GO:0009966	regulation of signal transduction	1	1705	0.837088811476512	0.857505611756427	ENSGALG00000036133
GO:0044085	cellular component biogenesis	1	1804	0.854682848455885	0.873591761032343	ENSGALG00000016927
GO:0006464	cellular protein modification process	1	2441	0.932216399165229	0.947878849392544	ENSGALG00000036133
GO:0036211	protein modification process	1	2441	0.932216399165229	0.947878849392544	ENSGALG00000036133
GO:0016043	cellular component organization	2	3868	0.933517048644172	0.947878849392544	ENSGALG00000008501;ENSGALG00000016927
GO:0071840	cellular component organization or biogenesis	2	3970	0.940799077057401	0.952284634553687	ENSGALG00000008501;ENSGALG00000016927
GO:0043412	macromolecule modification	1	2566	0.941978523790119	0.952284634553687	ENSGALG00000036133
GO:0044267	cellular protein metabolic process	1	3076	0.969897879385842	0.978368603223273	ENSGALG00000036133
GO:0007165	signal transduction	1	3424	0.981172926747425	0.987585821693486	ENSGALG00000036133
GO:0019538	protein metabolic process	1	3665	0.986547160443886	0.990836495924076	ENSGALG00000036133
GO:1901564	organonitrogen compound metabolic process	1	4313	0.994814812140836	0.996972761841792	ENSGALG00000036133
GO:0008150	biological_process	12	12155	1	1	ENSGALG00000003939;ENSGALG00000008501;ENSGALG00000016440;ENSGALG00000016926;ENSGALG00000016927;ENSGALG00000026590;ENSGALG00000027374;ENSGALG00000033178;ENSGALG00000036133;ENSGALG00000037361;ENSGALG00000037913;ENSGALG00000041717
